# Supplementary material for: The assembly and comparative analysis of the first complete mitogenome of Lindera aggregata
Source: Front Plant Sci. 2024 Sep 3;15:1439245. doi: 10.3389/fpls.2024.1439245 (PMC11405213; doi:10.3389/fpls.2024.1439245)
Supplement: Supplementary file 2 [file Table2.xlsx]

## Sheet: Table S1
Table S1 Functional annotation of mitochondrial genomes of 8 species in Laurales
Group of genes	Lindera aggregata	Caryodaphnopsis henryi	Cinnamomum camphora	Cinnamomum chago	Cinnamomum chekiangense	Cinnamomum insularimontanum	Hernandia nymphaeifolia	Machilus pauhoi
ATP synthase	atp1 atp4 atp6 atp8(2) atp9	atp1 atp4 atp6 atp8 atp9(2)	atp1 atp4 atp6 atp8 atp9	atp1 atp4 atp6(2) atp8 atp9	atp1 atp4 atp6(2) atp8(2) atp9	atp1 atp4 atp6(2) atp8(2) atp9	atp1 atp4 atp6 atp8 atp9(2)	atp1 atp4 atp6(2) atp8 atp9(4)
Cytohrome c biogenesis	ccmB ccmC ccmFC* ccmFN	ccmB ccmC ccmFC* ccmFN	ccmB ccmC ccmFC* ccmFN	ccmB ccmC ccmFC* ccmFN	ccmB ccmC ccmFC* ccmFN	ccmB ccmC ccmFC* ccmFN	ccmB ccmC ccmFC* ccmFN	ccmB ccmC ccmFC* ccmFN
Ubichinol cytochrome c reductase	cob	cob	cob	cob	cob	cob	cob	cob
Cytochrome c oxidase	cox1 cox2* cox3(2)	cox1 cox2** cox3	cox1 cox2** cox3	cox1 cox2** cox3	cox1 cox2* cox3	cox1 cox2* cox3	cox1* cox2* cox3	cox1 cox2* cox3
Maturases	/	/	/	/	/	/	matR	/
Transport membrance protein	mttB	mttB	mttB	mttB	mttB	mttB	mttB	mttB
NADH dehydrogenase	nad1*** nad2**** nad3 nad4*** nad4L nad5* nad6 nad7* nad9	nad1** nad2* nad3 nad4*** nad4L nad5*** nad6 nad7*** nad9	nad1** nad2* nad3 nad4*** nad4L nad5* nad6(2) nad7* nad9	nad1**** nad2*** nad3 nad4* nad4L nad5** nad6 nad7*** nad9	nad1*** nad2*** nad3 nad4*** nad4L nad5* nad6 nad7* nad9	nad1*** nad2*** nad3 nad4*** nad4L nad5* nad6 nad7* nad9	nad1*** nad2** nad3 nad4** nad4L nad5* nad6 nad7* nad9	nad1** nad2** nad3 nad4*** nad4L nad5** nad6 nad7* nad9
Ribosomal proteins (LSU)	rpl10 rpl16 rpl2* rpl5	rpl10 rpl16 rpl2* rpl5	rpl10 rpl16 rpl2* rpl5	rpl10 rpl16 rpl2* rpl5	rpl10 rpl16 rpl2* rpl5	rpl10 rpl16 rpl2* rpl5	rpl10 rpl16(2) rpl2* rpl5	rpl10 rpl16 rpl2* rpl5
Ribosomal proteins (SSU)	rps1 rps10* rps11(2) rps12 rps13 rps14 rps19 rps2(2) rps3* rps4 rps7	rps1 rps10* rps11 rps12 rps13 rps14 rps19(2) rps2 rps3* rps4 rps7	rps1 rps10* rps11 rps12 rps13 rps14 rps19 rps2 rps3* rps4 rps7	rps1 rps10* rps11 rps12 rps13 rps14 rps19 rps2 rps3* rps4 rps7	rps1 rps10* rps11 rps12 rps13 rps14 rps19 rps2 rps3* rps4 rps7	rps1 rps10* rps11 rps12 rps13 rps14 rps19 rps2 rps3* rps4 rps7	rps1 rps10* rps11 rps12(2) rps13 rps14 rps19(2) rps2 rps3* rps4 rps7	rps1 rps10* rps11 rps12 rps13 rps14 rps19 rps2 rps3* rps4 rps7
Succinate dehydrogenase	sdh3 sdh4	sdh3(2) sdh4	sdh3(4) sdh4(2)	sdh3(2) sdh4	sdh3(2) sdh4	sdh3(2) sdh4	sdh3 sdh4	sdh3(2) sdh4
Ribosomal RNAs	rrn18 rrn26 rrn5	rrn18 rrn26 rrn5	rrn18 rrn26 rrn5	rrn18 rrn26 rrn5	rrn18 rrn26 rrn5	rrn18 rrn26 rrn5	rrn18 rrn26 rrn5	rrn18 rrn26 rrn5
Transfer RNAs	trnC-GCA trnD-GUC trnE-UUC(2) trnF-GAA trnG-GCC trnH-GUG trnI-CAU trnK-UUU(2) trnL-CAA trnL-UAG* trnM-CAU(2) trnN-GUU trnP-UGG(3) trnQ-UUG(2) trnR-UCU trnS-GCU trnS-UGA trnT-GGU trnW-CCA trnY-GUA(2) trnfM-CAU	trnC-GCA trnD-GUC(2) trnE-UUC(2) trnE-UUC* trnF-GAA trnG-GCC trnG-UCC* trnH-GUG trnI-CAU(2) trnK-UUU trnL-CAA trnM-CAU trnN-GUU(2) trnP-UGG(3) trnQ-UUG trnR-ACG*(2) trnS-GCU trnS-UGA trnT-GGU* trnV-GAC trnW-CCA(2) trnY-GUA(3) trnfM-CAU	trnC-GCA trnD-GUC(2) trnE-UUC(2) trnF-GAA trnG-GCC trnH-GUG trnI-CAU trnK-UUU trnL-CAA(2) trnM-CAU trnM-CAU* trnN-GUU trnP-UGG(3) trnQ-UUG trnQ-UUG*(2) trnS-GCU trnS-UGA trnS-UGA* trnT-GGU trnW-CCA trnY-GUA(2) trnY-GUA* trnfM-CAU	trnA-UGC* trnC-GCA trnD-GUC(2) trnE-UUC(2) trnE-UUC* trnF-GAA trnG-GCC trnH-GUG trnI-CAU trnK-UUU trnL-CAA(2) trnM-CAU trnN-GUU trnP-UGG(3) trnQ-UUG trnQ-UUG* trnR-UCU trnS-GCU trnS-UGA trnT-GGU trnW-CCA trnY-GUA(2) trnfM-CAU	trnA-UGC* trnC-GCA trnD-GUC(2) trnE-UUC(2) trnF-GAA trnG-GCC trnH-GUG trnI-CAU trnK-UUU trnL-CAA(3) trnL-GAG* trnM-CAU trnN-GUU trnP-UGG(3) trnQ-UUG trnQ-UUG* trnR-UCU trnS-GCU trnS-UGA trnT-GGU trnW-CCA trnY-GUA(2) trnfM-CAU	trnA-UGC* trnC-GCA trnD-GUC(2) trnE-UUC(2) trnF-GAA trnG-GCC trnH-GUG trnI-CAU trnK-UUU trnL-CAA(3) trnL-GAG* trnM-CAU trnN-GUU trnP-UGG(3) trnQ-UUG trnQ-UUG* trnR-UCU trnS-GCU trnS-UGA trnT-GGU trnW-CCA trnY-GUA(2) trnfM-CAU	trnA-UGC* trnC-GCA trnD-GUC(2) trnE-UUC(2) trnF-GAA(2) trnG-GCC(2) trnH-GUG trnI-CAU(2) trnI-GAU* trnK-UUU trnL-CAA trnL-GAG* trnM-CAU(2) trnN-GUU(2) trnP-CGG trnP-UGG(3) trnQ-UUG(3) trnR-ACG trnR-UCU trnS-GCU(2) trnS-GGA trnS-UGA(2) trnT-UGU trnV-GAC trnW-CCA trnY-GUA(2) trnfM-CAU(2)	trnA-UGC* trnC-GCA trnD-GUC(2) trnE-UUC(2) trnE-UUC* trnF-GAA trnG-GCC trnH-GUG trnI-CAU trnK-UUU trnK-UUU* trnL-CAA trnM-CAU trnN-GUU trnP-UGG(3) trnQ-UUG trnR-UCU trnS-GCU trnS-UGA trnW-CCA trnY-GUA(2) trnY-GUA* trnfM-CAU
Notes:*:intron number;#Gene:Pseudo gene;Gene(2):Number of copies of multi-copy genes; /: represents missing.

## Sheet: Table S2
Table S2 Characteristics of 7 mitochondrial genomes in Laurales
name	Size (bp)	GC (%)	Total (unique)	PCGs					tRNA	rRNA
				number	GC(%)	GC1(%)	GC2(%)	GC3(%)
Lindera aggregata	912473	46.83	75(64)	44(40)	44.1	49.14	44.91	38.25	28(21)	3(3)
Caryodaphnopsis henry	1168029	46.78	79(65)	43(40)	44.18	49.16	44.86	38.52	33(22)	3(3)
Cinnamomum camphora	900894	46.93	78(62)	45(40)	44.08	49.14	44.88	38.22	30(19)	3(3)
Cinnamomum chago	707525	47.12	74(64)	42(40)	44.14	49.15	44.93	38.34	29(21)	3(3)
Cinnamomum chekiangense	750457	46.98	76(65)	43(40)	44.18	49.35	44.66	38.52	30(22)	3(3)
Cinnamomum insularimontanum	750457	46.98	76(65)	43(40)	44.18	49.35	44.66	38.52	30(22)	3(3)
Machilus pauhoi	775630	47.09	76(63)	45(40)	44.11	49.14	44.98	38.23	28(20)	3(3)
Hernandia nymphaeifolia	535805	45.73	90(71)	45(41)	44.21	49.14	45.03	38.46	42(27)	3(3)

## Sheet: Table S3
Table S3 The homologous DNA fragments between mitochondrial genome and chloroplast genome of Lindera aggregata
Number	Mitochondrial genome	Alignment Length	Mismatches	Gap opens	Plastome		Mitogenome		MtPt annotation
					start	end	start	end
MtPt-1	chr1	1721	98	18	11099	12789	785896	787599	Complete (trnR-UCU); Partial (atpA)
MtPt-2	chr1	1600	119	25	35701	37282	189222	190771	Partial (psbC)
MtPt-3	chr1	699	23	4	33325	34023	23636	24313	Complete (trnT-GGU)
MtPt-4	chr1	882	99	31	29871	30731	111094	111943	Complete (petN)
MtPt-5	chr1	697	58	33	151937	152592	118199	117538	IGS (trnA-UGC,trnH-GUG)
MtPt-6	chr1	697	58	33	93864	94519	117538	118199	Partial (ycf2)
MtPt-7	chr1	434	42	10	70114	70539	116883	116468	Complete (trnW-CCA,trnP-UGG)
MtPt-8	chr1	466	55	14	93320	93777	116998	117445	Partial (ycf2)
MtPt-9	chr1	629	69	32	32026	32629	110700	110109	Complete (trnD-GUC)
MtPt-10	chr1	355	22	10	32672	33015	109958	109618	Complete (trnY-GUA,trnE-UUC)
MtPt-11	chr1	215	14	0	35617	35831	671286	671500	Partial (psbD)
MtPt-12	chr1	223	18	0	30037	30259	267032	266810	Complete (petN)
MtPt-13	chr1	472	88	19	141465	141925	691644	691188	Partial (rrn16S)
MtPt-14	chr1	472	88	19	104531	104991	691188	691644	Partial (rrn16S)
MtPt-15	chr1	315	59	11	142021	142328	691095	690786	Partial (rrn16S)
MtPt-16	chr1	315	59	11	104128	104435	690786	691095	Partial (rrn16S)
MtPt-17	chr1	202	24	10	37552	37750	819947	819755	Partial (psbC)
MtPt-18	chr1	79	3	0	25	103	68311	68389	Complete (trnH-GUG)
MtPt-19	chr1	82	3	1	112008	112088	93672	93591	Complete (trnN-GUU)
MtPt-20	chr1	82	3	1	134368	134448	93591	93672	Complete (trnN-GUU)
MtPt-21	chr1	198	24	10	149585	149776	460427	460241	IGS (trnA-UGC,trnH-GUG)
MtPt-22	chr1	198	24	10	96680	96871	460241	460427	Partial (ycf2)
MtPt-23	chr1	79	5	0	3428	3506	282257	282335	Partial (matK)
MtPt-24	chr1	81	5	1	13642	13721	337645	337565	IGS (atpF,atpF)
MtPt-25	chr1	79	6	0	55387	55465	68953	68875	Complete (trnM-CAU)
MtPt-26	chr1	76	7	0	89911	89986	34344	34269	Complete (trnI-CAU)
MtPt-27	chr1	57	2	0	52507	52563	262180	262124	Partial (ndhC)
MtPt-28	chr1	97	18	0	138181	138277	137110	137014	Partial (rrn23S)
MtPt-29	chr1	97	18	0	108179	108275	137014	137110	Partial (rrn23S)
MtPt-30	chr1	39	0	0	141041	141079	470850	470812	Partial (rrn16S)
MtPt-31	chr1	39	0	0	105377	105415	470812	470850	Partial (rrn16S)
MtPt-32	chr1	37	0	0	40944	40980	198339	198375	Partial (psaB)
MtPt-33	chr1	32	0	0	135855	135886	353879	353848	IGS (rrn4.5S,rrn23S)
MtPt-34	chr1	32	0	0	110570	110601	353848	353879	IGS (rrn23S,rrn4.5S)
MtPt-35	chr1	32	1	0	73848	73879	702003	701972	Partial (clpP)
MtPt-36	chr2	86	4	2	50591	50674	20684	20599	IGS (trnF-GAA,ndhJ)
MtPt-37	chr2	63	3	0	106732	106794	31581	31519	Complete (trnA-UGC)
MtPt-38	chr2	63	3	0	139662	139724	31519	31581	IGS (trnA-UGC,trnI-GAU)

## Sheet: Table S4
Table S4 Accession numbers of 30 mitochondrial genomes from 9 Orders
Orders	Species	Accession number
Laurales	Caryodaphnopsis henryi	OR987149
	Cinnamomum camphora	NC_086632
	Cinnamomum chago	CP142464
	Cinnamomum chekiangense	NC_082065
	Cinnamomum insularimontanum	OR176986
	Machilus pauhoi	OR168699; OR168698
	Lindera aggregata	PP848112; PP848113
	Hernandia nymphaeifolia	NC_063145
Magnoliales	Magnolia liliiflora	NC_085212
	Magnolia figo	NC_082234
	Magnolia officinalis	NC_064401
	Magnolia biondii	NC_049134
	Liriodendron tulipifera	NC_021152
Piperales	Saururus chinensis	OQ539548; OQ539549; OQ539550
Chloranthales	Chloranthus spicatus	NC_084267
	Hedyosmum orientale	NC_082064
	Sarcandra glabra	OR668929; OR668930
Amborellales	Amborella trichopoda	KF754803; KF754802; KF754801; KF754800; KF754799
Nymphaeales	Nymphaea colorata	NC_037468
Acorales	Acorus tatarinowii	OR066314; OR066315; OR066316; OR066317; OR066318; OR066319; OR066320; OR066321; OR066322;
Poales	Avena longiglumis	NC_072961
	Aechmea fasciata	NC_087835
	Saccharum narenga	PP551632
	Carex leiorhyncha	PP645775
	Oryza sativa	NC_066488
	Zea mays	OP832499
Apiales	Panax quinquefolius	NC_067574
	Dystaenia ibukiensis	NC_082207
	Dystaenia takesimana	NC_082206
	Daucus carota subsp. sativus	JQ248574
